# Supplementary material for: Shellfish Toxin Uptake and Depuration in Multiple Atlantic Canadian Molluscan Species: Application to Selection of Sentinel Species in Monitoring Programs
Source: Toxins (Basel). 2021 Feb 22;13(2):168. doi: 10.3390/toxins13020168 (PMC7926447; doi:10.3390/toxins13020168)
Supplement: Supplementary file 1 [file toxins-13-00168-s001.zip]

Archive with 1 entries (1 files):
- toxins-1086926-Supplementary material.xlsx
