# Supplementary material for: Shellfish Toxin Uptake and Depuration in Multiple Atlantic Canadian Molluscan Species: Application to Selection of Sentinel Species in Monitoring Programs
Source: Toxins (Basel). 2021 Feb 22;13(2):168. doi: 10.3390/toxins13020168 (PMC7926447; doi:10.3390/toxins13020168)
Supplement: Supplementary file 1 [file toxins-13-00168-s001.zip › toxins-1086926-Supplementary material.xlsx]

## Sheet: PST Data Deadmans Harbour
Species	Harvest Site	Sampling Location	Harvest Date	Total PST (mg STX eq/kg)
Atlantic sea scallops	Deadmans Harbour	Experimental cages	2013-01-09	0.86
Atlantic sea scallops	Deadmans Harbour	Experimental cages	2013-02-06	0.34
Atlantic sea scallops	Deadmans Harbour	Experimental cages	2013-03-14	0.43
Atlantic sea scallops	Deadmans Harbour	Experimental cages	2013-04-04	0.26
Atlantic sea scallops	Deadmans Harbour	Experimental cages	2013-04-15	0.3
Atlantic sea scallops	Deadmans Harbour	Experimental cages	2013-04-29	0.74
Atlantic sea scallops	Deadmans Harbour	Experimental cages	2013-05-07	0.97
Atlantic sea scallops	Deadmans Harbour	Experimental cages	2013-05-16	1.09
Atlantic sea scallops	Deadmans Harbour	Experimental cages	2013-05-29	1.72
Atlantic sea scallops	Deadmans Harbour	Experimental cages	2013-06-05	3.31
Atlantic sea scallops	Deadmans Harbour	Experimental cages	2013-06-13	2.56
Atlantic sea scallops	Deadmans Harbour	Experimental cages	2013-06-19	2.16
Atlantic sea scallops	Deadmans Harbour	Experimental cages	2013-06-25	1.2
Atlantic sea scallops	Deadmans Harbour	Experimental cages	2013-07-04	1.77
Atlantic sea scallops	Deadmans Harbour	Experimental cages	2013-07-09	1.64
Atlantic sea scallops	Deadmans Harbour	Experimental cages	2013-07-18	1.34
Atlantic sea scallops	Deadmans Harbour	Experimental cages	2013-07-25	1.05
Atlantic sea scallops	Deadmans Harbour	Experimental cages	2013-07-31	0.7
Atlantic sea scallops	Deadmans Harbour	Experimental cages	2013-08-08	0.82
Atlantic sea scallops	Deadmans Harbour	Experimental cages	2013-08-15	1.03
Atlantic sea scallops	Deadmans Harbour	Experimental cages	2013-08-21	0.91
Atlantic sea scallops	Deadmans Harbour	Experimental cages	2013-09-05	0.81
Atlantic sea scallops	Deadmans Harbour	Experimental cages	2013-09-12	0.83
Atlantic sea scallops	Deadmans Harbour	Experimental cages	2013-09-18	0.65
Atlantic sea scallops	Deadmans Harbour	Experimental cages	2013-09-26	0.44
Atlantic sea scallops	Deadmans Harbour	Experimental cages	2013-10-02	0.34
Atlantic sea scallops	Deadmans Harbour	Experimental cages	2013-10-09	0.48
Atlantic sea scallops	Deadmans Harbour	Experimental cages	2013-10-15	0.63
Atlantic sea scallops	Deadmans Harbour	Experimental cages	2013-10-23	0.45
Atlantic sea scallops	Deadmans Harbour	Experimental cages	2013-10-29	0.45
Atlantic sea scallops	Deadmans Harbour	Experimental cages	2013-11-12	0.52
Atlantic sea scallops	Deadmans Harbour	Experimental cages	2013-12-05	0.38
Atlantic sea scallops	Deadmans Harbour	Experimental cages	2013-12-19	0.43
Atlantic sea scallops	Deadmans Harbour	Experimental cages	2014-04-30	0.45
Atlantic sea scallops	Deadmans Harbour	Experimental cages	2014-06-05	0.36
Atlantic sea scallops	Deadmans Harbour	Experimental cages	2014-06-11	0.83
Atlantic sea scallops	Deadmans Harbour	Experimental cages	2014-06-19	0.74
Atlantic sea scallops	Deadmans Harbour	Experimental cages	2014-06-25	0.72
Atlantic sea scallops	Deadmans Harbour	Experimental cages	2014-07-03	5.67
Atlantic sea scallops	Deadmans Harbour	Experimental cages	2014-07-10	8.09
Atlantic sea scallops	Deadmans Harbour	Experimental cages	2014-07-23	3.55
Atlantic sea scallops	Deadmans Harbour	Experimental cages	2014-07-31	2.47
Atlantic sea scallops	Deadmans Harbour	Experimental cages	2014-08-07	2.63
Atlantic sea scallops	Deadmans Harbour	Experimental cages	2014-08-13	1.85
Atlantic sea scallops	Deadmans Harbour	Experimental cages	2014-08-21	1.67
Atlantic sea scallops	Deadmans Harbour	Experimental cages	2014-08-27	2.07
Atlantic sea scallops	Deadmans Harbour	Experimental cages	2014-09-05	1.72
Atlantic sea scallops	Deadmans Harbour	Experimental cages	2014-09-10	1.8
Atlantic sea scallops	Deadmans Harbour	Experimental cages	2014-09-16	1.77
Atlantic sea scallops	Deadmans Harbour	Experimental cages	2014-09-25	1.36
Atlantic sea scallops	Deadmans Harbour	Experimental cages	2014-10-01	1.06
Atlantic sea scallops	Deadmans Harbour	Experimental cages	2014-10-16	0.87
Atlantic sea scallops	Deadmans Harbour	Experimental cages	2014-10-21	1.21
Atlantic sea scallops	Deadmans Harbour	Experimental cages	2014-11-13	1.4
Atlantic sea scallops	Deadmans Harbour	Experimental cages	2014-12-05	1.67
Atlantic sea scallops	Deadmans Harbour	Experimental cages	2014-12-16	0.73
Atlantic sea scallops	Deadmans Harbour	Experimental cages	2015-01-29	0.77
Atlantic sea scallops	Deadmans Harbour	Experimental cages	2015-03-10	0.53
Atlantic sea scallops	Deadmans Harbour	Experimental cages	2015-04-22	0.41
Atlantic sea scallops	Deadmans Harbour	Experimental cages	2015-04-29	0.58
Atlantic sea scallops	Deadmans Harbour	Experimental cages	2015-05-06	0.86
Atlantic sea scallops	Deadmans Harbour	Experimental cages	2015-05-14	0.86
Atlantic sea scallops	Deadmans Harbour	Experimental cages	2015-05-21	1.1
Blue mussels	Deadmans Harbour	Experimental cages	2013-01-09	0.09
Blue mussels	Deadmans Harbour	Experimental cages	2013-02-06	0.12
Blue mussels	Deadmans Harbour	Experimental cages	2013-03-14	0.14
Blue mussels	Deadmans Harbour	Experimental cages	2013-04-04	0.17
Blue mussels	Deadmans Harbour	Experimental cages	2013-04-15	0.08
Blue mussels	Deadmans Harbour	Experimental cages	2013-04-29	0.37
Blue mussels	Deadmans Harbour	Experimental cages	2013-05-07	0.26
Blue mussels	Deadmans Harbour	Experimental cages	2013-05-16	0.58
Blue mussels	Deadmans Harbour	Experimental cages	2013-05-29	0.62
Blue mussels	Deadmans Harbour	Experimental cages	2013-06-05	2.99
Blue mussels	Deadmans Harbour	Experimental cages	2013-06-13	0.8
Blue mussels	Deadmans Harbour	Experimental cages	2013-06-19	0.9
Blue mussels	Deadmans Harbour	Experimental cages	2013-06-25	0.64
Blue mussels	Deadmans Harbour	Experimental cages	2013-07-04	0.62
Blue mussels	Deadmans Harbour	Experimental cages	2013-07-09	0.22
Blue mussels	Deadmans Harbour	Experimental cages	2013-07-18	0.12
Blue mussels	Deadmans Harbour	Experimental cages	2013-07-25	0.04
Blue mussels	Deadmans Harbour	Experimental cages	2013-07-31	0.03
Blue mussels	Deadmans Harbour	Experimental cages	2013-08-08	0.07
Blue mussels	Deadmans Harbour	Experimental cages	2013-08-15	0.09
Blue mussels	Deadmans Harbour	Experimental cages	2013-08-21	0.19
Blue mussels	Deadmans Harbour	Experimental cages	2013-09-05	0.14
Blue mussels	Deadmans Harbour	Experimental cages	2013-09-12	0.08
Blue mussels	Deadmans Harbour	Experimental cages	2013-09-18	0
Blue mussels	Deadmans Harbour	Experimental cages	2013-09-26	0.05
Blue mussels	Deadmans Harbour	Experimental cages	2013-10-02	0.04
Blue mussels	Deadmans Harbour	Experimental cages	2013-10-09	0.07
Blue mussels	Deadmans Harbour	Experimental cages	2013-10-15	0
Blue mussels	Deadmans Harbour	Experimental cages	2013-10-23	0.05
Blue mussels	Deadmans Harbour	Experimental cages	2013-10-29	0.03
Blue mussels	Deadmans Harbour	Experimental cages	2013-11-12	0.02
Blue mussels	Deadmans Harbour	Experimental cages	2013-12-05	0
Blue mussels	Deadmans Harbour	Experimental cages	2013-12-19	0.09
Blue mussels	Deadmans Harbour	Experimental cages	2014-05-08	0.05
Blue mussels	Deadmans Harbour	Experimental cages	2014-06-05	0.12
Blue mussels	Deadmans Harbour	Experimental cages	2014-06-11	0.68
Blue mussels	Deadmans Harbour	Experimental cages	2014-06-19	0.21
Blue mussels	Deadmans Harbour	Experimental cages	2014-06-25	0.16
Blue mussels	Deadmans Harbour	Experimental cages	2014-07-03	1.92
Blue mussels	Deadmans Harbour	Experimental cages	2014-07-10	1.96
Blue mussels	Deadmans Harbour	Experimental cages	2014-07-23	0.65
Blue mussels	Deadmans Harbour	Experimental cages	2014-07-31	0.19
Blue mussels	Deadmans Harbour	Experimental cages	2014-08-07	0.23
Blue mussels	Deadmans Harbour	Experimental cages	2014-08-13	0.09
Blue mussels	Deadmans Harbour	Experimental cages	2014-08-21	0.04
Blue mussels	Deadmans Harbour	Experimental cages	2014-08-27	0.24
Blue mussels	Deadmans Harbour	Experimental cages	2014-09-05	0.14
Blue mussels	Deadmans Harbour	Experimental cages	2014-09-10	0.04
Blue mussels	Deadmans Harbour	Experimental cages	2014-09-16	0
Blue mussels	Deadmans Harbour	Experimental cages	2014-09-25	0.03
Blue mussels	Deadmans Harbour	Experimental cages	2014-10-01	0.17
Blue mussels	Deadmans Harbour	Experimental cages	2014-10-16	0.14
Blue mussels	Deadmans Harbour	Experimental cages	2014-10-21	0.13
Blue mussels	Deadmans Harbour	Experimental cages	2014-11-13	0.16
Blue mussels	Deadmans Harbour	Experimental cages	2014-12-05	0.14
Blue mussels	Deadmans Harbour	Experimental cages	2014-12-16	0.15
Blue mussels	Deadmans Harbour	Experimental cages	2015-01-29	0.2
Blue mussels	Deadmans Harbour	Experimental cages	2015-03-10	0.17
Blue mussels	Deadmans Harbour	Experimental cages	2015-04-22	0.13
Blue mussels	Deadmans Harbour	Experimental cages	2015-04-29	0.22
Blue mussels	Deadmans Harbour	Experimental cages	2015-05-06	0.18
Blue mussels	Deadmans Harbour	Experimental cages	2015-05-14	0.4
Blue mussels	Deadmans Harbour	Experimental cages	2015-05-21	0.5
Eastern oysters	Deadmans Harbour	Experimental cages	2013-01-09	0
Eastern oysters	Deadmans Harbour	Experimental cages	2013-02-06	0
Eastern oysters	Deadmans Harbour	Experimental cages	2013-03-14	0
Eastern oysters	Deadmans Harbour	Experimental cages	2013-04-04	0
Eastern oysters	Deadmans Harbour	Experimental cages	2013-04-15	0
Eastern oysters	Deadmans Harbour	Experimental cages	2013-04-29	0
Eastern oysters	Deadmans Harbour	Experimental cages	2013-05-07	0.01
Eastern oysters	Deadmans Harbour	Experimental cages	2013-05-16	0.01
Eastern oysters	Deadmans Harbour	Experimental cages	2013-05-29	0
Eastern oysters	Deadmans Harbour	Experimental cages	2013-06-05	0.02
Eastern oysters	Deadmans Harbour	Experimental cages	2013-06-13	0.02
Eastern oysters	Deadmans Harbour	Experimental cages	2013-06-19	0.02
Eastern oysters	Deadmans Harbour	Experimental cages	2013-06-25	0.03
Eastern oysters	Deadmans Harbour	Experimental cages	2013-07-04	0.16
Eastern oysters	Deadmans Harbour	Experimental cages	2013-07-09	0.17
Eastern oysters	Deadmans Harbour	Experimental cages	2013-07-18	0.02
Eastern oysters	Deadmans Harbour	Experimental cages	2013-07-25	0.01
Eastern oysters	Deadmans Harbour	Experimental cages	2013-07-31	0.02
Eastern oysters	Deadmans Harbour	Experimental cages	2013-08-08	0
Eastern oysters	Deadmans Harbour	Experimental cages	2013-08-15	0.09
Eastern oysters	Deadmans Harbour	Experimental cages	2013-08-21	0.02
Eastern oysters	Deadmans Harbour	Experimental cages	2013-09-05	0
Eastern oysters	Deadmans Harbour	Experimental cages	2013-09-12	0
Eastern oysters	Deadmans Harbour	Experimental cages	2013-09-18	0
Eastern oysters	Deadmans Harbour	Experimental cages	2013-09-26	0
Eastern oysters	Deadmans Harbour	Experimental cages	2013-10-02	0
Eastern oysters	Deadmans Harbour	Experimental cages	2013-10-09	0
Eastern oysters	Deadmans Harbour	Experimental cages	2013-10-15	0
Eastern oysters	Deadmans Harbour	Experimental cages	2013-10-23	0
Eastern oysters	Deadmans Harbour	Experimental cages	2013-10-29	0
Eastern oysters	Deadmans Harbour	Experimental cages	2013-11-12	0
Eastern oysters	Deadmans Harbour	Experimental cages	2013-12-05	0
Eastern oysters	Deadmans Harbour	Experimental cages	2013-12-19	0
Eastern oysters	Deadmans Harbour	Experimental cages	2014-05-22	0
Eastern oysters	Deadmans Harbour	Experimental cages	2014-06-05	0
Eastern oysters	Deadmans Harbour	Experimental cages	2014-06-11	0
Eastern oysters	Deadmans Harbour	Experimental cages	2014-06-19	0
Eastern oysters	Deadmans Harbour	Experimental cages	2014-06-25	0.01
Eastern oysters	Deadmans Harbour	Experimental cages	2014-07-03	0.39
Eastern oysters	Deadmans Harbour	Experimental cages	2014-07-10	0.72
Eastern oysters	Deadmans Harbour	Experimental cages	2014-07-23	0.51
Eastern oysters	Deadmans Harbour	Experimental cages	2014-07-31	0.08
Eastern oysters	Deadmans Harbour	Experimental cages	2014-08-07	0.17
Eastern oysters	Deadmans Harbour	Experimental cages	2014-08-13	0.04
Eastern oysters	Deadmans Harbour	Experimental cages	2014-08-27	0.01
Eastern oysters	Deadmans Harbour	Experimental cages	2014-09-05	0.04
Eastern oysters	Deadmans Harbour	Experimental cages	2014-09-10	0
Eastern oysters	Deadmans Harbour	Experimental cages	2014-09-16	0
Eastern oysters	Deadmans Harbour	Experimental cages	2014-09-25	0
Eastern oysters	Deadmans Harbour	Experimental cages	2014-10-01	0
Eastern oysters	Deadmans Harbour	Experimental cages	2014-10-16	0
Eastern oysters	Deadmans Harbour	Experimental cages	2014-10-21	0
Eastern oysters	Deadmans Harbour	Experimental cages	2014-11-13	0
Eastern oysters	Deadmans Harbour	Experimental cages	2014-12-05	0
Eastern oysters	Deadmans Harbour	Experimental cages	2014-12-16	0
Eastern oysters	Deadmans Harbour	Experimental cages	2015-01-29	0
Eastern oysters	Deadmans Harbour	Experimental cages	2015-03-10	0
Eastern oysters	Deadmans Harbour	Experimental cages	2015-04-22	0
Eastern oysters	Deadmans Harbour	Experimental cages	2015-04-29	0
Eastern oysters	Deadmans Harbour	Experimental cages	2015-05-06	0
Eastern oysters	Deadmans Harbour	Experimental cages	2015-05-14	0
Eastern oysters	Deadmans Harbour	Experimental cages	2015-05-21	0
Soft-shell clam	Deadmans Harbour	Experimental cages	2013-02-06	0.75
Soft-shell clam	Deadmans Harbour	Experimental cages	2013-03-14	0.44
Soft-shell clam	Deadmans Harbour	Experimental cages	2013-04-04	0.65
Soft-shell clam	Deadmans Harbour	Experimental cages	2013-04-15	0.58
Soft-shell clam	Deadmans Harbour	Experimental cages	2013-04-29	0.26
Soft-shell clam	Deadmans Harbour	Experimental cages	2013-05-07	0.58
Soft-shell clam	Deadmans Harbour	Experimental cages	2013-05-16	0.17
Soft-shell clam	Deadmans Harbour	Experimental cages	2013-05-29	0.53
Soft-shell clam	Deadmans Harbour	Experimental cages	2013-06-05	0.63
Soft-shell clam	Deadmans Harbour	Experimental cages	2013-06-13	0.42
Soft-shell clam	Deadmans Harbour	Experimental cages	2013-07-09	0.77
Soft-shell clam	Deadmans Harbour	Experimental cages	2013-07-18	1.03
Soft-shell clam	Deadmans Harbour	Experimental cages	2013-07-25	0.56
Soft-shell clam	Deadmans Harbour	Experimental cages	2013-07-31	1.02
Soft-shell clam	Deadmans Harbour	Experimental cages	2013-08-08	0.79
Soft-shell clam	Deadmans Harbour	Experimental cages	2013-08-15	0.89
Soft-shell clam	Deadmans Harbour	Experimental cages	2013-08-21	0.74
Soft-shell clam	Deadmans Harbour	Experimental cages	2013-09-05	0.86
Soft-shell clam	Deadmans Harbour	Experimental cages	2013-09-12	0.44
Soft-shell clam	Deadmans Harbour	Experimental cages	2013-09-18	0.83
Soft-shell clam	Deadmans Harbour	Experimental cages	2013-09-26	0.69
Soft-shell clam	Deadmans Harbour	Experimental cages	2013-10-02	0.4
Soft-shell clam	Deadmans Harbour	Experimental cages	2013-10-09	0.39
Soft-shell clam	Deadmans Harbour	Experimental cages	2013-10-15	0.39
Soft-shell clam	Deadmans Harbour	Experimental cages	2013-10-23	0.46
Soft-shell clam	Deadmans Harbour	Experimental cages	2013-10-29	0.39
Soft-shell clam	Deadmans Harbour	Experimental cages	2013-11-12	0.28
Soft-shell clam	Deadmans Harbour	Experimental cages	2013-12-05	0.17
Soft-shell clam	Deadmans Harbour	Experimental cages	2013-12-19	0.44
Soft-shell clam	Deadmans Harbour	Experimental cages	2014-06-05	0.68
Soft-shell clam	Deadmans Harbour	Experimental cages	2014-06-11	0.63
Soft-shell clam	Deadmans Harbour	Experimental cages	2014-06-19	0.62
Soft-shell clam	Deadmans Harbour	Experimental cages	2014-06-25	0.9
Soft-shell clam	Deadmans Harbour	Experimental cages	2014-07-03	0.79
Soft-shell clam	Deadmans Harbour	Experimental cages	2014-07-10	1.19
Soft-shell clam	Deadmans Harbour	Experimental cages	2014-07-23	0.38
Soft-shell clam	Deadmans Harbour	Experimental cages	2014-07-31	0.53
Soft-shell clam	Deadmans Harbour	Experimental cages	2014-08-07	0.67
Soft-shell clam	Deadmans Harbour	Experimental cages	2014-08-13	0.49
Soft-shell clam	Deadmans Harbour	Experimental cages	2014-08-27	0.67
Soft-shell clam	Deadmans Harbour	Experimental cages	2014-09-05	0.34
Soft-shell clam	Deadmans Harbour	Experimental cages	2014-09-10	0.73
Soft-shell clam	Deadmans Harbour	Experimental cages	2014-09-16	0.74
Soft-shell clam	Deadmans Harbour	Experimental cages	2014-09-25	0.91
Soft-shell clam	Deadmans Harbour	Experimental cages	2014-10-01	1.04
Soft-shell clam	Deadmans Harbour	Experimental cages	2014-10-16	1.14
Soft-shell clam	Deadmans Harbour	Experimental cages	2014-10-21	0.76
Soft-shell clam	Deadmans Harbour	Experimental cages	2014-11-13	0.87
Soft-shell clam	Deadmans Harbour	Experimental cages	2014-12-05	1.25
Soft-shell clam	Deadmans Harbour	Experimental cages	2014-12-16	1.08
Soft-shell clam	Deadmans Harbour	Experimental cages	2015-01-29	0.96
Soft-shell clam	Deadmans Harbour	Experimental cages	2015-03-10	1.18
Soft-shell clam	Deadmans Harbour	Experimental cages	2015-04-22	0.66
Soft-shell clam	Deadmans Harbour	Experimental cages	2015-04-29	0.54
Soft-shell clam	Deadmans Harbour	Experimental cages	2015-05-06	0.88
Soft-shell clam	Deadmans Harbour	Experimental cages	2015-05-14	0.99
Soft-shell clam	Deadmans Harbour	Experimental cages	2015-05-21	0.56
Soft-shell clam	Deadmans Harbour	Natural clam bed	2012-10-11	0.79
Soft-shell clam	Deadmans Harbour	Natural clam bed	2012-10-17	1.22
Soft-shell clam	Deadmans Harbour	Natural clam bed	2012-10-22	0.96
Soft-shell clam	Deadmans Harbour	Natural clam bed	2012-12-11	0.49
Soft-shell clam	Deadmans Harbour	Natural clam bed	2013-01-09	0.8
Soft-shell clam	Deadmans Harbour	Natural clam bed	2013-02-06	0.99
Soft-shell clam	Deadmans Harbour	Natural clam bed	2013-03-06	0.92
Soft-shell clam	Deadmans Harbour	Natural clam bed	2013-03-14	0.68
Soft-shell clam	Deadmans Harbour	Natural clam bed	2013-04-04	0.4
Soft-shell clam	Deadmans Harbour	Natural clam bed	2013-04-15	0.81
Soft-shell clam	Deadmans Harbour	Natural clam bed	2013-04-29	0.47
Soft-shell clam	Deadmans Harbour	Natural clam bed	2013-05-07	1.22
Soft-shell clam	Deadmans Harbour	Natural clam bed	2013-05-16	0.82
Soft-shell clam	Deadmans Harbour	Natural clam bed	2013-05-27	1.93
Soft-shell clam	Deadmans Harbour	Natural clam bed	2013-06-05	4.07
Soft-shell clam	Deadmans Harbour	Natural clam bed	2013-06-11	2.17
Soft-shell clam	Deadmans Harbour	Natural clam bed	2013-06-19	1.58
Soft-shell clam	Deadmans Harbour	Natural clam bed	2013-06-25	1.3
Soft-shell clam	Deadmans Harbour	Natural clam bed	2013-07-04	1.15
Soft-shell clam	Deadmans Harbour	Natural clam bed	2013-07-09	0.83
Soft-shell clam	Deadmans Harbour	Natural clam bed	2013-07-18	0.6
Soft-shell clam	Deadmans Harbour	Natural clam bed	2013-07-24	1.23
Soft-shell clam	Deadmans Harbour	Natural clam bed	2013-07-31	0.81
Soft-shell clam	Deadmans Harbour	Natural clam bed	2013-08-08	0.32
Soft-shell clam	Deadmans Harbour	Natural clam bed	2013-08-15	0.26
Soft-shell clam	Deadmans Harbour	Natural clam bed	2013-08-21	0.9
Soft-shell clam	Deadmans Harbour	Natural clam bed	2013-09-05	0.74
Soft-shell clam	Deadmans Harbour	Natural clam bed	2013-09-12	0.47
Soft-shell clam	Deadmans Harbour	Natural clam bed	2013-09-26	0.41
Soft-shell clam	Deadmans Harbour	Natural clam bed	2013-10-02	0.52
Soft-shell clam	Deadmans Harbour	Natural clam bed	2013-10-09	0.93
Soft-shell clam	Deadmans Harbour	Natural clam bed	2013-10-15	0.49
Soft-shell clam	Deadmans Harbour	Natural clam bed	2013-10-23	0.57
Soft-shell clam	Deadmans Harbour	Natural clam bed	2013-10-29	0.62
Soft-shell clam	Deadmans Harbour	Natural clam bed	2013-11-12	0.46
Soft-shell clam	Deadmans Harbour	Natural clam bed	2013-12-02	0.54
Soft-shell clam	Deadmans Harbour	Natural clam bed	2013-12-16	0.35
Soft-shell clam	Deadmans Harbour	Natural clam bed	2014-05-08	0.47
Soft-shell clam	Deadmans Harbour	Natural clam bed	2014-06-05	0.96
Soft-shell clam	Deadmans Harbour	Natural clam bed	2014-06-11	0.66
Soft-shell clam	Deadmans Harbour	Natural clam bed	2014-06-19	0.7
Soft-shell clam	Deadmans Harbour	Natural clam bed	2014-06-24	0.72
Soft-shell clam	Deadmans Harbour	Natural clam bed	2014-07-03	10.93
Soft-shell clam	Deadmans Harbour	Natural clam bed	2014-07-09	6.43
Soft-shell clam	Deadmans Harbour	Natural clam bed	2014-07-17	2.08
Soft-shell clam	Deadmans Harbour	Natural clam bed	2014-07-23	1.93
Soft-shell clam	Deadmans Harbour	Natural clam bed	2014-07-31	1.11
Soft-shell clam	Deadmans Harbour	Natural clam bed	2014-08-06	1.3
Soft-shell clam	Deadmans Harbour	Natural clam bed	2014-08-13	1.3
Soft-shell clam	Deadmans Harbour	Natural clam bed	2014-08-26	2.53
Soft-shell clam	Deadmans Harbour	Natural clam bed	2014-09-03	0.62
Soft-shell clam	Deadmans Harbour	Natural clam bed	2014-09-10	0.76
Soft-shell clam	Deadmans Harbour	Natural clam bed	2014-09-16	1.17
Soft-shell clam	Deadmans Harbour	Natural clam bed	2014-09-25	0.39
Soft-shell clam	Deadmans Harbour	Natural clam bed	2014-10-01	1.06
Soft-shell clam	Deadmans Harbour	Natural clam bed	2014-10-08	0.75
Soft-shell clam	Deadmans Harbour	Natural clam bed	2014-11-13	0.67
Soft-shell clam	Deadmans Harbour	Natural clam bed	2014-12-04	0.77
Soft-shell clam	Deadmans Harbour	Natural clam bed	2014-12-16	0.65
Soft-shell clam	Deadmans Harbour	Natural clam bed	2015-01-29	0.53
Soft-shell clam	Deadmans Harbour	Natural clam bed	2015-03-13	0.65
Soft-shell clam	Deadmans Harbour	Natural clam bed	2015-04-22	0.32
Soft-shell clam	Deadmans Harbour	Natural clam bed	2015-04-28	0.73
Soft-shell clam	Deadmans Harbour	Natural clam bed	2015-05-06	0.6
Soft-shell clam	Deadmans Harbour	Natural clam bed	2015-05-13	0.6
Soft-shell clam	Deadmans Harbour	Natural clam bed	2015-05-21	0.79
Soft-shell clam	Deadmans Harbour	Natural clam bed	2015-06-12	0.67

## Sheet: AST Data Deadmans Harbour
Species	Harvest Site	Sampling Location	Harvest Date	AST (mg/kg)
Atlantic sea scallops	Deadmans Harbour	Experimental cages	2014-08-13	0
Atlantic sea scallops	Deadmans Harbour	Experimental cages	2014-08-21	0
Atlantic sea scallops	Deadmans Harbour	Experimental cages	2014-08-27	0
Atlantic sea scallops	Deadmans Harbour	Experimental cages	2014-09-05	0
Atlantic sea scallops	Deadmans Harbour	Experimental cages	2014-09-10	0
Atlantic sea scallops	Deadmans Harbour	Experimental cages	2014-09-16	3.7
Atlantic sea scallops	Deadmans Harbour	Experimental cages	2014-09-25	32
Atlantic sea scallops	Deadmans Harbour	Experimental cages	2014-10-01	39
Atlantic sea scallops	Deadmans Harbour	Experimental cages	2014-10-16	39
Atlantic sea scallops	Deadmans Harbour	Experimental cages	2014-10-21	35
Atlantic sea scallops	Deadmans Harbour	Experimental cages	2014-11-13	8.1
Atlantic sea scallops	Deadmans Harbour	Experimental cages	2014-12-05	6.9
Atlantic sea scallops	Deadmans Harbour	Experimental cages	2014-12-16	11
Atlantic sea scallops	Deadmans Harbour	Experimental cages	2015-01-29	4.6
Atlantic sea scallops	Deadmans Harbour	Experimental cages	2015-03-10	3.3
Atlantic sea scallops	Deadmans Harbour	Experimental cages	2015-04-22	0
Atlantic sea scallops	Deadmans Harbour	Experimental cages	2015-04-29	0
Atlantic sea scallops	Deadmans Harbour	Experimental cages	2015-05-06	0
Atlantic sea scallops	Deadmans Harbour	Experimental cages	2015-05-14	0
Atlantic sea scallops	Deadmans Harbour	Experimental cages	2015-05-21	0
Blue mussels	Deadmans Harbour	Experimental cages	2014-08-21	0
Blue mussels	Deadmans Harbour	Experimental cages	2014-08-27	0
Blue mussels	Deadmans Harbour	Experimental cages	2014-09-05	0
Blue mussels	Deadmans Harbour	Experimental cages	2014-09-10	0
Blue mussels	Deadmans Harbour	Experimental cages	2014-09-16	0
Blue mussels	Deadmans Harbour	Experimental cages	2014-09-25	4.3
Blue mussels	Deadmans Harbour	Experimental cages	2014-10-01	5.3
Blue mussels	Deadmans Harbour	Experimental cages	2014-10-16	0
Blue mussels	Deadmans Harbour	Experimental cages	2014-10-21	0
Blue mussels	Deadmans Harbour	Experimental cages	2014-11-13	0
Blue mussels	Deadmans Harbour	Experimental cages	2014-12-05	0
Blue mussels	Deadmans Harbour	Experimental cages	2014-12-16	0
Blue mussels	Deadmans Harbour	Experimental cages	2015-01-29	0
Blue mussels	Deadmans Harbour	Experimental cages	2015-03-10	0
Blue mussels	Deadmans Harbour	Experimental cages	2015-04-22	0
Blue mussels	Deadmans Harbour	Experimental cages	2015-04-29	0
Blue mussels	Deadmans Harbour	Experimental cages	2015-05-06	0
Blue mussels	Deadmans Harbour	Experimental cages	2015-05-14	0
Blue mussels	Deadmans Harbour	Experimental cages	2015-05-21	0
Eastern oysters	Deadmans Harbour	Experimental cages	2014-08-13	0
Eastern oysters	Deadmans Harbour	Experimental cages	2014-08-27	0
Eastern oysters	Deadmans Harbour	Experimental cages	2014-09-05	0
Eastern oysters	Deadmans Harbour	Experimental cages	2014-09-10	0
Eastern oysters	Deadmans Harbour	Experimental cages	2014-09-16	0
Eastern oysters	Deadmans Harbour	Experimental cages	2014-09-25	0
Eastern oysters	Deadmans Harbour	Experimental cages	2014-10-01	3.9
Eastern oysters	Deadmans Harbour	Experimental cages	2014-10-16	0
Eastern oysters	Deadmans Harbour	Experimental cages	2014-10-21	0
Eastern oysters	Deadmans Harbour	Experimental cages	2014-11-13	0
Eastern oysters	Deadmans Harbour	Experimental cages	2014-12-05	0
Eastern oysters	Deadmans Harbour	Experimental cages	2014-12-16	0
Eastern oysters	Deadmans Harbour	Experimental cages	2015-01-29	0
Eastern oysters	Deadmans Harbour	Experimental cages	2015-03-10	0
Eastern oysters	Deadmans Harbour	Experimental cages	2015-04-22	0
Eastern oysters	Deadmans Harbour	Experimental cages	2015-04-29	0
Eastern oysters	Deadmans Harbour	Experimental cages	2015-05-06	0
Eastern oysters	Deadmans Harbour	Experimental cages	2015-05-14	0
Eastern oysters	Deadmans Harbour	Experimental cages	2015-05-21	0
Soft-shell clams	Deadmans Harbour	Experimental cages	2014-08-13	0
Soft-shell clams	Deadmans Harbour	Experimental cages	2014-08-27	0
Soft-shell clams	Deadmans Harbour	Experimental cages	2014-09-05	0
Soft-shell clams	Deadmans Harbour	Experimental cages	2014-09-10	0
Soft-shell clams	Deadmans Harbour	Experimental cages	2014-09-16	0
Soft-shell clams	Deadmans Harbour	Experimental cages	2014-09-25	0
Soft-shell clams	Deadmans Harbour	Experimental cages	2014-10-01	0
Soft-shell clams	Deadmans Harbour	Experimental cages	2014-10-16	0
Soft-shell clams	Deadmans Harbour	Experimental cages	2014-10-21	0
Soft-shell clams	Deadmans Harbour	Experimental cages	2014-11-13	0
Soft-shell clams	Deadmans Harbour	Experimental cages	2014-12-05	0
Soft-shell clams	Deadmans Harbour	Experimental cages	2014-12-16	0
Soft-shell clams	Deadmans Harbour	Experimental cages	2015-01-29	0
Soft-shell clams	Deadmans Harbour	Experimental cages	2015-03-10	0
Soft-shell clams	Deadmans Harbour	Experimental cages	2015-04-22	0
Soft-shell clams	Deadmans Harbour	Experimental cages	2015-04-29	0
Soft-shell clams	Deadmans Harbour	Experimental cages	2015-05-06	0
Soft-shell clams	Deadmans Harbour	Experimental cages	2015-05-14	0
Soft-shell clams	Deadmans Harbour	Experimental cages	2015-05-21	0
Soft-shell clams	Deadmans Harbour	Natural clam bed	2012-10-11	0
Soft-shell clams	Deadmans Harbour	Natural clam bed	2012-10-17	0
Soft-shell clams	Deadmans Harbour	Natural clam bed	2012-10-22	0
Soft-shell clams	Deadmans Harbour	Natural clam bed	2012-12-11	0
Soft-shell clams	Deadmans Harbour	Natural clam bed	2013-01-09	0
Soft-shell clams	Deadmans Harbour	Natural clam bed	2013-02-06	0
Soft-shell clams	Deadmans Harbour	Natural clam bed	2013-03-06	0
Soft-shell clams	Deadmans Harbour	Natural clam bed	2013-03-14	0
Soft-shell clams	Deadmans Harbour	Natural clam bed	2013-04-04	0
Soft-shell clams	Deadmans Harbour	Natural clam bed	2013-04-15	0
Soft-shell clams	Deadmans Harbour	Natural clam bed	2013-04-29	0
Soft-shell clams	Deadmans Harbour	Natural clam bed	2013-05-07	0
Soft-shell clams	Deadmans Harbour	Natural clam bed	2013-06-05	0
Soft-shell clams	Deadmans Harbour	Natural clam bed	2013-06-11	0
Soft-shell clams	Deadmans Harbour	Natural clam bed	2013-06-19	0
Soft-shell clams	Deadmans Harbour	Natural clam bed	2013-06-25	0
Soft-shell clams	Deadmans Harbour	Natural clam bed	2013-07-04	0
Soft-shell clams	Deadmans Harbour	Natural clam bed	2013-07-09	0
Soft-shell clams	Deadmans Harbour	Natural clam bed	2013-07-18	0
Soft-shell clams	Deadmans Harbour	Natural clam bed	2013-07-24	0
Soft-shell clams	Deadmans Harbour	Natural clam bed	2013-08-08	0
Soft-shell clams	Deadmans Harbour	Natural clam bed	2013-08-15	0
Soft-shell clams	Deadmans Harbour	Natural clam bed	2013-08-21	0
Soft-shell clams	Deadmans Harbour	Natural clam bed	2013-09-05	0
Soft-shell clams	Deadmans Harbour	Natural clam bed	2013-09-12	0
Soft-shell clams	Deadmans Harbour	Natural clam bed	2013-09-26	0
Soft-shell clams	Deadmans Harbour	Natural clam bed	2013-10-02	0
Soft-shell clams	Deadmans Harbour	Natural clam bed	2013-10-09	0
Soft-shell clams	Deadmans Harbour	Natural clam bed	2013-10-15	0
Soft-shell clams	Deadmans Harbour	Natural clam bed	2013-10-23	0
Soft-shell clams	Deadmans Harbour	Natural clam bed	2013-10-29	0
Soft-shell clams	Deadmans Harbour	Natural clam bed	2013-11-12	0
Soft-shell clams	Deadmans Harbour	Natural clam bed	2013-12-02	0
Soft-shell clams	Deadmans Harbour	Natural clam bed	2013-12-16	0
Soft-shell clams	Deadmans Harbour	Natural clam bed	2014-08-26	0
Soft-shell clams	Deadmans Harbour	Natural clam bed	2014-09-03	0
Soft-shell clams	Deadmans Harbour	Natural clam bed	2014-09-10	0
Soft-shell clams	Deadmans Harbour	Natural clam bed	2014-09-16	0
Soft-shell clams	Deadmans Harbour	Natural clam bed	2014-09-25	3.1
Soft-shell clams	Deadmans Harbour	Natural clam bed	2014-10-01	6.9
Soft-shell clams	Deadmans Harbour	Natural clam bed	2014-10-08	0
Soft-shell clams	Deadmans Harbour	Natural clam bed	2014-11-13	0
Soft-shell clams	Deadmans Harbour	Natural clam bed	2014-12-04	0
Soft-shell clams	Deadmans Harbour	Natural clam bed	2014-12-16	0
Soft-shell clams	Deadmans Harbour	Natural clam bed	2015-01-29	0
Soft-shell clams	Deadmans Harbour	Natural clam bed	2015-03-13	0
Soft-shell clams	Deadmans Harbour	Natural clam bed	2015-04-22	0
Soft-shell clams	Deadmans Harbour	Natural clam bed	2015-04-28	0
Soft-shell clams	Deadmans Harbour	Natural clam bed	2015-05-06	0
Soft-shell clams	Deadmans Harbour	Natural clam bed	2015-05-13	0
Soft-shell clams	Deadmans Harbour	Natural clam bed	2015-05-21	0
Soft-shell clams	Deadmans Harbour	Natural clam bed	2015-06-12	0

## Sheet: Phyto Data Deadmans Harbour
Species	Date	Cells/L
Alexandrium catenella	2013-01-01	0
Alexandrium catenella	2013-01-08	0
Alexandrium catenella	2013-01-15	0
Alexandrium catenella	2013-01-22	0
Alexandrium catenella	2013-01-29	0
Alexandrium catenella	2013-02-05	0
Alexandrium catenella	2013-02-12	0
Alexandrium catenella	2013-02-19	0
Alexandrium catenella	2013-02-26	0
Alexandrium catenella	2013-03-05	0
Alexandrium catenella	2013-03-12	0
Alexandrium catenella	2013-03-19	0
Alexandrium catenella	2013-03-26	0
Alexandrium catenella	2013-04-02	0
Alexandrium catenella	2013-04-09	0
Alexandrium catenella	2013-04-16	240
Alexandrium catenella	2013-04-23	40
Alexandrium catenella	2013-04-30	200
Alexandrium catenella	2013-05-07	440
Alexandrium catenella	2013-05-23	1680
Alexandrium catenella	2013-05-28	720
Alexandrium catenella	2013-06-04	6280
Alexandrium catenella	2013-06-11	2720
Alexandrium catenella	2013-06-18	760
Alexandrium catenella	2013-06-25	40
Alexandrium catenella	2013-07-02	200
Alexandrium catenella	2013-07-09	120
Alexandrium catenella	2013-07-30	280
Alexandrium catenella	2013-08-06	160
Alexandrium catenella	2013-08-13	0
Alexandrium catenella	2013-08-20	0
Alexandrium catenella	2013-08-27	0
Alexandrium catenella	2013-09-03	0
Alexandrium catenella	2013-09-10	0
Alexandrium catenella	2013-09-17	0
Alexandrium catenella	2013-09-24	0
Alexandrium catenella	2013-10-01	0
Alexandrium catenella	2013-10-08	0
Alexandrium catenella	2013-10-15	0
Alexandrium catenella	2013-10-22	0
Alexandrium catenella	2013-10-29	0
Alexandrium catenella	2013-11-05	0
Alexandrium catenella	2013-11-12	0
Alexandrium catenella	2013-11-19	0
Alexandrium catenella	2013-11-26	0
Alexandrium catenella	2013-12-03	0
Alexandrium catenella	2013-12-10	0
Alexandrium catenella	2013-12-17	0
Alexandrium catenella	2013-12-24	0
Alexandrium catenella	2013-12-31	0
Alexandrium catenella	2014-05-05	120
Alexandrium catenella	2014-05-13	160
Alexandrium catenella	2014-05-20	280
Alexandrium catenella	2014-05-27	320
Alexandrium catenella	2014-06-02	720
Alexandrium catenella	2014-06-10	800
Alexandrium catenella	2014-06-17	1400
Alexandrium catenella	2014-06-24	1680
Alexandrium catenella	2014-06-30	65440
Alexandrium catenella	2014-07-08	240
Alexandrium catenella	2014-07-15	4480
Alexandrium catenella	2014-07-22	1280
Alexandrium catenella	2014-07-28	400
Alexandrium catenella	2014-08-05	720
Alexandrium catenella	2014-08-12	40

## Sheet: Water Temp Data Deadmans Harbou
Date	Surface Water Temperature (°C)
2013-01-15	5.8
2013-02-11	2.2
2013-03-12	3.2
2013-04-02	2.8
2013-04-09	3.6
2013-04-16	4.9
2013-04-23	5.5
2013-04-30	6.8
2013-05-07	7.4
2013-05-14	7.6
2013-05-23	7.8
2013-05-28	7.7
2013-06-04	9.7
2013-06-11	9.9
2013-06-18	10.8
2013-06-25	10.6
2013-07-02	10.3
2013-07-09	11.1
2013-07-16	13.5
2013-07-23	12.3
2013-07-30	13.9
2013-08-06	14.5
2013-08-13	12.5
2013-08-20	14.7
2013-08-27	15.7
2013-09-03	15.1
2013-09-10	13.7
2013-09-16	13.9
2013-09-24	12.7
2013-10-08	13.3
2013-10-22	12
2013-11-14	9.6
2013-12-10	6.8

## Sheet: LST Data Mahone Bay
Species	Harvest Site	Harvest Date	DTX1 (mg/kg)	DTX1 Esters (mg/kg)
Atlantic sea scallops	Indian Point	2017-04-24 09:59:59	0	0
Atlantic sea scallops	Indian Point	2017-05-24 08:00:00	0	0
Atlantic sea scallops	Indian Point	2017-06-19 09:59:59	0	0.05
Atlantic sea scallops	Indian Point	2017-06-26 09:59:59	0	0.11
Atlantic sea scallops	Indian Point	2017-06-29 08:00:00	0	0.08
Atlantic sea scallops	Indian Point	2017-07-04 09:59:59	0	0.08
Atlantic sea scallops	Indian Point	2017-07-10 09:00:00	0	0.1
Atlantic sea scallops	Indian Point	2017-07-17 09:30:00	0	0
Atlantic sea scallops	Indian Point	2017-07-24 08:00:00	0	0
Atlantic sea scallops	Indian Point	2017-08-01 11:00:00	0	0.08
Atlantic sea scallops	Indian Point	2017-08-08 08:00:00	0	0
Atlantic sea scallops	Indian Point	2017-08-15 08:00:00	0	0
Atlantic sea scallops	Indian Point	2017-08-22 06:59:59	0	0
Atlantic sea scallops	Indian Point	2017-08-28 06:59:59	0	0
Atlantic sea scallops	Indian Point	2017-09-05 11:00:00	0	0
Atlantic sea scallops	Indian Point	2017-09-11 06:59:59	0	0.09
Atlantic sea scallops	Indian Point	2017-09-18 09:59:59	0	0
Atlantic sea scallops	Indian Point	2017-09-25 08:00:00	0	0
Atlantic sea scallops	Indian Point	2017-10-02 09:59:59	0	0.05
Atlantic sea scallops	Indian Point	2017-10-10 09:59:59	0	0
Atlantic sea scallops	Indian Point	2017-10-16 09:59:59	0	0
Atlantic sea scallops	Indian Point	2017-10-23 09:59:59	0	0
Atlantic sea scallops	Snake Island	2017-04-04 09:59:59	0	0
Atlantic sea scallops	Snake Island	2017-06-15 09:59:59	0	0
Atlantic sea scallops	Snake Island	2017-06-25 14:00:00	0	0.09
Atlantic sea scallops	Snake Island	2017-07-05 09:59:59	0	0.1
Atlantic sea scallops	Snake Island	2017-07-10 17:00:00	0	0.13
Atlantic sea scallops	Snake Island	2017-07-17 11:29:59	0	0.3
Atlantic sea scallops	Snake Island	2017-07-25 06:59:59	0	0.33
Atlantic sea scallops	Snake Island	2017-08-01 12:00:00	0	0.17
Atlantic sea scallops	Snake Island	2017-08-15 08:00:00	0	0.08
Atlantic sea scallops	Snake Island	2017-08-22 09:59:59	0	0.12
Atlantic sea scallops	Snake Island	2017-08-28 11:00:00	0	0
Atlantic sea scallops	Snake Island	2017-09-05 11:00:00	0	0
Atlantic sea scallops	Snake Island	2017-09-13 09:59:59	0	0
Atlantic sea scallops	Snake Island	2017-09-19 08:00:00	0	0
Atlantic sea scallops	Snake Island	2017-10-03 09:59:59	0	0.09
Atlantic sea scallops	Snake Island	2017-10-10 09:59:59	0	0
Atlantic sea scallops	Snake Island	2017-10-18 11:00:00	0	0
Blue mussels	Indian Point	2017-05-09 09:59:59	0	0
Blue mussels	Indian Point	2017-06-06 09:00:00	0	0
Blue mussels	Indian Point	2017-06-26 09:59:59	0	0.05
Blue mussels	Indian Point	2017-06-29 08:00:00	0	0.09
Blue mussels	Indian Point	2017-07-04 09:59:59	0.1	0.11
Blue mussels	Indian Point	2017-07-10 09:00:00	0.15	0.18
Blue mussels	Indian Point	2017-07-17 09:30:00	0.17	0.26
Blue mussels	Indian Point	2017-07-24 08:00:00	0.52	0.38
Blue mussels	Indian Point	2017-08-01 11:00:00	0.26	0.15
Blue mussels	Indian Point	2017-08-08 08:00:00	0.13	0.08
Blue mussels	Indian Point	2017-08-15 08:00:00	0.05	0.09
Blue mussels	Indian Point	2017-08-22 06:59:59	0.08	0.07
Blue mussels	Indian Point	2017-08-28 06:59:59	0.06	0.05
Blue mussels	Indian Point	2017-09-05 11:00:00	0.08	0.1
Blue mussels	Indian Point	2017-09-11 06:59:59	0.05	0.1
Blue mussels	Indian Point	2017-09-18 09:59:59	0.05	0.07
Blue mussels	Indian Point	2017-09-21 09:59:59	0.05	0.1
Blue mussels	Indian Point	2017-09-25 08:00:00	0.08	0.06
Blue mussels	Indian Point	2017-10-02 09:59:59	0.15	0.07
Blue mussels	Indian Point	2017-10-10 09:59:59	0	0
Blue mussels	Indian Point	2017-10-16 09:59:59	0	0
Blue mussels	Indian Point	2017-10-23 09:59:59	0	0
Blue mussels	Snake Island	2017-06-05 09:59:59	0	0
Blue mussels	Snake Island	2017-07-10 17:00:00	0	0
Blue mussels	Snake Island	2017-07-17 11:29:59	0	0
Blue mussels	Snake Island	2017-07-25 06:59:59	0	0
Blue mussels	Snake Island	2017-08-01 12:00:00	0	0
Blue mussels	Snake Island	2017-08-15 08:00:00	0.07	0.05
Blue mussels	Snake Island	2017-08-22 09:59:59	0	0
Blue mussels	Snake Island	2017-08-28 11:00:00	0.06	0.05
Blue mussels	Snake Island	2017-09-05 11:00:00	0	0
Blue mussels	Snake Island	2017-09-13 09:59:59	0	0.05
Blue mussels	Snake Island	2017-09-19 08:00:00	0	0
Blue mussels	Snake Island	2017-10-03 09:59:59	0	0
Blue mussels	Snake Island	2017-10-10 09:59:59	0	0

## Sheet: AST Data Mahone Bay
Species	Harvest Site	Harvest Date	AST (mg/kg)
Atlantic sea scallops	Indian Point	2017-04-24 09:59:59	0
Atlantic sea scallops	Indian Point	2017-05-24 08:00:00	0
Atlantic sea scallops	Indian Point	2017-06-19 09:59:59	0
Atlantic sea scallops	Indian Point	2017-06-26 09:59:59	0
Atlantic sea scallops	Indian Point	2017-06-29 08:00:00	0
Atlantic sea scallops	Indian Point	2017-07-04 09:59:59	0
Atlantic sea scallops	Indian Point	2017-07-10 09:00:00	0
Atlantic sea scallops	Indian Point	2017-07-17 09:30:00	0
Atlantic sea scallops	Indian Point	2017-07-24 08:00:00	0
Atlantic sea scallops	Indian Point	2017-08-01 11:00:00	0
Atlantic sea scallops	Indian Point	2017-08-08 08:00:00	0
Atlantic sea scallops	Indian Point	2017-08-15 08:00:00	0
Atlantic sea scallops	Indian Point	2017-08-22 06:59:59	0
Atlantic sea scallops	Indian Point	2017-08-28 06:59:59	0
Atlantic sea scallops	Indian Point	2017-09-05 11:00:00	0
Atlantic sea scallops	Indian Point	2017-09-11 06:59:59	0
Atlantic sea scallops	Indian Point	2017-09-18 09:59:59	0
Atlantic sea scallops	Indian Point	2017-09-25 08:00:00	0
Atlantic sea scallops	Indian Point	2017-10-02 09:59:59	0
Atlantic sea scallops	Indian Point	2017-10-10 09:59:59	0
Atlantic sea scallops	Indian Point	2017-10-16 09:59:59	0
Atlantic sea scallops	Indian Point	2017-10-23 09:59:59	0
Atlantic sea scallops	Indian Point	2017-12-11 09:00:00	75
Atlantic sea scallops	Indian Point	2017-12-18 09:59:59	38
Atlantic sea scallops	Indian Point	2017-12-26 15:00:00	57
Atlantic sea scallops	Indian Point	2018-03-27	14
Atlantic sea scallops	Indian Point	2018-04-03	15
Atlantic sea scallops	Snake Island	2017-04-04 09:59:59	0
Atlantic sea scallops	Snake Island	2017-05-17 15:59:59	0
Atlantic sea scallops	Snake Island	2017-06-15 09:59:59	0
Atlantic sea scallops	Snake Island	2017-06-25 14:00:00	0
Atlantic sea scallops	Snake Island	2017-07-05 09:59:59	0
Atlantic sea scallops	Snake Island	2017-07-10 17:00:00	0
Atlantic sea scallops	Snake Island	2017-07-17 11:29:59	0
Atlantic sea scallops	Snake Island	2017-07-25 06:59:59	0
Atlantic sea scallops	Snake Island	2017-08-01 12:00:00	0
Atlantic sea scallops	Snake Island	2017-08-15 08:00:00	0
Atlantic sea scallops	Snake Island	2017-08-22 09:59:59	0
Atlantic sea scallops	Snake Island	2017-08-28 11:00:00	0
Atlantic sea scallops	Snake Island	2017-09-05 11:00:00	0
Atlantic sea scallops	Snake Island	2017-09-13 09:59:59	0
Atlantic sea scallops	Snake Island	2017-09-19 08:00:00	0
Atlantic sea scallops	Snake Island	2017-10-03 09:59:59	0
Atlantic sea scallops	Snake Island	2017-10-10 09:59:59	0
Atlantic sea scallops	Snake Island	2017-10-18 11:00:00	0
Atlantic sea scallops	Snake Island	2017-12-05 15:00:00	6.5
Atlantic sea scallops	Snake Island	2017-12-18 00:59:59	4
Atlantic sea scallops	Snake Island	2018-01-02 09:59:59	0
Atlantic sea scallops	Snake Island	2018-02-06	0
Blue mussel	Indian Point	2017-05-09 09:59:59	0
Blue mussel	Indian Point	2017-06-06 09:00:00	0
Blue mussel	Indian Point	2017-06-29 08:00:00	0
Blue mussel	Indian Point	2017-07-04 09:59:59	0
Blue mussel	Indian Point	2017-07-10 09:00:00	0
Blue mussel	Indian Point	2017-07-17 09:30:00	0
Blue mussel	Indian Point	2017-07-24 08:00:00	0
Blue mussel	Indian Point	2017-08-01 11:00:00	0
Blue mussel	Indian Point	2017-08-08 08:00:00	0
Blue mussel	Indian Point	2017-08-15 08:00:00	0
Blue mussel	Indian Point	2017-08-22 06:59:59	0
Blue mussel	Indian Point	2017-08-28 06:59:59	0
Blue mussel	Indian Point	2017-09-05 11:00:00	0
Blue mussel	Indian Point	2017-09-11 06:59:59	0
Blue mussel	Indian Point	2017-09-18 09:59:59	0
Blue mussel	Indian Point	2017-09-21 09:59:59	0
Blue mussel	Indian Point	2017-09-25 08:00:00	0
Blue mussel	Indian Point	2017-10-02 09:59:59	0
Blue mussel	Indian Point	2017-10-10 09:59:59	0
Blue mussel	Indian Point	2017-10-16 09:59:59	0
Blue mussel	Indian Point	2017-10-23 09:59:59	0
Blue mussel	Indian Point	2017-11-06 09:59:59	0
Blue mussel	Indian Point	2017-11-28 14:00:00	8
Blue mussel	Indian Point	2017-12-04 09:59:59	2.7
Blue mussel	Indian Point	2017-12-11 09:00:00	0
Blue mussel	Indian Point	2017-12-26 15:00:00	0
Blue mussel	Indian Point	2018-03-27	0
Blue mussel	Indian Point	2018-04-03	0
Blue mussel	Snake Island	2017-04-20 12:30:00	0
Blue mussel	Snake Island	2017-05-11 15:59:59	0
Blue mussel	Snake Island	2017-06-05 09:59:59	0
Blue mussel	Snake Island	2017-07-10 17:00:00	0
Blue mussel	Snake Island	2017-07-17 11:29:59	0
Blue mussel	Snake Island	2017-07-25 06:59:59	0
Blue mussel	Snake Island	2017-08-01 12:00:00	0
Blue mussel	Snake Island	2017-08-15 08:00:00	0
Blue mussel	Snake Island	2017-08-22 09:59:59	0
Blue mussel	Snake Island	2017-08-28 11:00:00	0
Blue mussel	Snake Island	2017-09-05 11:00:00	0
Blue mussel	Snake Island	2017-09-13 09:59:59	0
Blue mussel	Snake Island	2017-09-19 08:00:00	0
Blue mussel	Snake Island	2017-10-03 09:59:59	0
Blue mussel	Snake Island	2017-10-10 09:59:59	0
Blue mussel	Snake Island	2017-11-15 14:00:00	0
